# Supplementary material for: ﻿An attempt of DNA barcodes based geographical origin authentication of the Chinese caterpillar fungus, Ophiocordycepssinensis
Source: IMA Fungus. 2025 Mar 31;16:e144783. doi: 10.3897/imafungus.16.144783 (PMC11976307; doi:10.3897/imafungus.16.144783)
Supplement: Supplementary material 1 — Sampling sizes, haplotype numbers and core/non-core definition for each provinces [file imafungus-16-e144783-s001.xlsx]

## Sheet: Sheet1
Table S1 Sampling sizes, haplotype numbers and core/non-core definition for each provinces.
Provinces	Sample size	ITS haplotypes	COI haplotypes	Combined haplotypes	Counties
					Core	Noncore	Mixed	Total
Gansu	9	2	4	4	2	1	0	3
Qinghai	111	9	20	27	2	10	2	14
Sichuan	19	7	15	18	1	12	0	13
Xizang	74	14	41	51	10	30	3	43
Yunnan	2	2	2	2	0	2	0	2
Total	215	24	78	99	15	55	5	75
