# Supplementary material for: ﻿An attempt of DNA barcodes based geographical origin authentication of the Chinese caterpillar fungus, Ophiocordycepssinensis
Source: IMA Fungus. 2025 Mar 31;16:e144783. doi: 10.3897/imafungus.16.144783 (PMC11976307; doi:10.3897/imafungus.16.144783)
Supplement: Supplementary material 2 — Specimen information and haplotype classification of Ophiocordycepssinensis used in this study [file imafungus-16-e144783-s002.xlsx]

## Sheet: Table S1
Table S2 Specimen information and haplotype classification of Ophiocordyceps sinensis used in this study.
Specimen number	ITS haplotypes	ITS accession number	COI haplotype	COI accession number	Combined haplotype	Locality	Latitude	Longitude	Altitude	Collection date
CS4	F06	OK012432	H20	OR669738	F06H20	Dawu, Garzê, Sichuan				2000.6.2
CS22	F03	OR652460	H21	OR669739	F03H21	Yulong, Lijiang, Yunnan			4060 m	2001.5.31
CS46	F13	OK012453	H22	OR669740	F13H22	Menyuan, Haibei, Qinghai	N37°41'06.06''	E101°18'44.34''	3470 m	2004.5.28
CS65	F01	OR652461	H02	OR669741	F01H02	Zadoi, Yushu, Qinghai				2005.6.18
CS66	F01	OK012490	H02	OR669742	F01H02	Gadê, Guoluo, Qinghai				2005.6.20
CS76	F01	OR652462	H03	OR669743	F01H03	Xiahe, Gannan, Gansu	N34°59'14.64''	E102°32'06.90''	3605 m	2006.5.13
CS84	F01	OR652463	H23	OR669744	F01H23	Maqu, Gannan, Gansu	N34°04'31.74''	E102°09'00.06''	3793 m	2006.5.15
CS85	F01	OR652464	H24	OR669745	F01H24	Maqu, Gannan, Gansu	N34°04'32.16''	E102°08'59.82''	3792 m	2006.5.15
CS179	F06	OR652465	H08	OR669746	F06H08	Xiaojin, Aba, Sichuan	N31°18'31.56''	E102°26'08.82''	3185 m	2007.5.18
CS180	F06	OR652466	H08	OR669747	F06H08	Xiaojin, Aba, Sichuan	N31°18'31.56''	E102°26'08.64''	3180 m	2007.5.18
CS181	F08	OR652467	H08	OR669748	F08H08	Xiaojin, Aba, Sichuan	N31°18'31.56''	E102°26'08.58''	3180 m	2007.5.18
CS182	F15	OR652468	H08	OR669749	F15H08	Xiaojin, Aba, Sichuan	N31°18'31.68''	E102°26'07.08''	3177 m	2007.5.18
CS185	F08	OR652469	H12	OR669750	F08H12	Xiaojin, Aba, Sichuan				2007.5.18
CS187	F01	OR652470	H17	OR669751	F01H17	Seni, Nagqu, Xizang	N31°01'47.70''	E91°36'47.40''	5048 m	2007.6.12
CS188	F16	OR652471	H12	OR669752	F16H12	Maizhokunggar, Lhasa, Xizang	N30°03'28.44''	E92°16'00.18''	4463 m	2007.6.13
CS189	F01	OR652472	H14	OR669753	F01H14	Maizhokunggar, Lhasa, Xizang				2007.6.13
CS221	F02	OR652473	H01	OR669754	F02H01	Gonghe, Hainan, Qinghai	N36°39'45.90''	E99°47'39.42''	3651 m	2008.5.24
CS222	F02	OR652474	H01	OR669755	F02H01	Gonghe, Hainan, Qinghai	N36°39'46.14''	E99°47'39.12''	3655 m	2008.5.24
CS223	F02	OK012415	H01	OR669756	F02H01	Gonghe, Hainan, Qinghai				2008.5.24
CS224	F02	OR652475	H01	OR669757	F02H01	Gonghe, Hainan, Qinghai				2008.5.24
CS225	F02	OR652476	H01	OR669758	F02H01	Gonghe, Hainan, Qinghai				2008.5.24
CS228	F02	OR652477	H01	OR669759	F02H01	Tianjun, Haixi, Qinghai				2008.5.26
CS229	F02	OR652478	H01	OR669760	F02H01	Tianjun, Haixi, Qinghai	N37°37'17.82''	E99°18'29.28''	3942 m	2008.5.26
CS230	F02	OR652479	H01	OR669761	F02H01	Tianjun, Haixi, Qinghai	N38°06'19.68''	E99°25'43.68''	3844 m	2008.5.27
CS231	F02	OR652480	H01	OR669762	F02H01	Tianjun, Haixi, Qinghai	N38°06'19.80''	E99°25'43.74''	3845 m	2008.5.27
CS232	F05	OR652481	H25	OR669763	F05H25	Tianjun, Haixi, Qinghai	N38°06'19.80''	E99°25'43.74''	3845 m	2008.5.27
CS233	F17	OR652482	H26	OR669764	F17H26	Tianjun, Haixi, Qinghai	N38°06'20.40''	E99°25'43.92''	3844 m	2008.5.27
CS234	F02	OK012416	H01	OR669765	F02H01	Tianjun, Haixi, Qinghai	N38°06'24.24''	E99°28'22.80''	3883 m	2008.5.27
CS235	F02	OR652483	H01	OR669766	F02H01	Tianjun, Haixi, Qinghai	N38°06'27.72''	E99°28'13.14''	3860 m	2008.5.27
CS237	F02	OR652484	H01	OR669767	F02H01	Gangca, Haibei, Qinghai				2008.5.27
CS238	F02	OR652485	H01	OR669768	F02H01	Gangca, Haibei, Qinghai				2008.5.27
CS240	F02	OR652486	H01	OR669769	F02H01	Gangca, Haibei, Qinghai				2008.5.27
CS241	F02	OR652487	H01	OR669770	F02H01	Qilian, Haibei, Qinghai	N38°06'45.66''	E100°11'39.24''	3221 m	2008.5.28
CS243	F02	OR652488	H01	OR669771	F02H01	Qilian, Haibei, Qinghai	N38°06'45.54''	E100°11'39.90''	3229 m	2008.5.28
CS249	F02	OR652489	H01	OR669772	F02H01	Qilian, Haibei, Qinghai				2008.5.28
CS251	F02	OR652490	H01	OR669773	F02H01	Qilian, Haibei, Qinghai	N38°05'12.96''	E100°38'37.44''	3812 m	2008.5.28
CS252	F02	OR652491	H01	OR669774	F02H01	Qilian, Haibei, Qinghai	N38°05'11.40''	E100°38'38.28''	3803 m	2008.5.28
CS253	F02	OR652492	H01	OR669775	F02H01	Qilian, Haibei, Qinghai	N38°05'12.90''	E100°38'37.38''	3817 m	2008.5.28
CS254	F02	OR652493	H01	OR669776	F02H01	Minle, Zhangye, Gansu	N38°06'30.90''	E100°39'05.94''	3731 m	2008.5.28
CS255	F02	OR652494	H01	OR669777	F02H01	Minle, Zhangye, Gansu	N38°06'29.52''	E100°39'08.22''	3732 m	2008.5.28
CS256	F02	OR652495	H01	OR669778	F02H01	Minle, Zhangye, Gansu	N38°06'29.40''	E100°39'08.34''	3730 m	2008.5.28
CS257	F02	OR652496	H01	OR669779	F02H01	Minle, Zhangye, Gansu	N38°06'29.70''	E100°39'08.46''	3731 m	2008.5.28
CS258	F02	OR652497	H01	OR669780	F02H01	Minle, Zhangye, Gansu	N38°06'31.50''	E100°39'05.70''	3726 m	2008.5.28
CS260	F02	OR652498	H01	OR669781	F02H01	Minle, Zhangye, Gansu				2008.5.28
CS263	F02	OR652499	H01	OR669782	F02H01	Qilian, Haibei, Qinghai	N38°17'25.50''	E99°17'45.72''	3889 m	2008.5.29
CS264	F02	OR652500	H01	OR669783	F02H01	Qilian, Haibei, Qinghai	N38°17'25.80''	E99°17'45.60''	3888 m	2008.5.29
CS265	F02	OK012419	H01	OR669784	F02H01	Qilian, Haibei, Qinghai				2008.5.29
CS266	F02	OR652501	H01	OR669785	F02H01	Qilian, Haibei, Qinghai	N38°17'25.74''	E99°17'46.02''	3882 m	2008.5.29
CS269	F02	OR652502	H01	OR669786	F02H01	Qilian, Haibei, Qinghai				2008.5.29
CS270	F02	OR652503	H01	OR669787	F02H01	Qilian, Haibei, Qinghai	N37°40'24.66''	E100°49'41.34''	3574 m	2008.5.30
CS274	F02	OR652504	H01	OR669788	F02H01	Menyuan, Haibei, Qinghai	N37°41'09.42''	E101°18'36.12''	3412 m	2008.5.30
CS275	F02	OR652505	H01	OR669789	F02H01	Menyuan, Haibei, Qinghai	N37°41'09.24''	E101°18'36.18''	3414 m	2008.5.30
CS276	F02	OR652506	H01	OR669790	F02H01	Menyuan, Haibei, Qinghai	N37°41'09.42''	E101°18'36.24''	3415 m	2008.5.30
CS281	F02	OR652507	H01	OR669791	F02H01	Huzhu, Haidong, Qinghai				2008.5.31
CS283	F02	OR652508	H01	OR669792	F02H01	Datong, Xining, Qinghai	N37°15'14.88''	E101°16'02.82''	3291 m	2008.6.1
CS284	F02	OR652509	H01	OR669793	F02H01	Datong, Xining, Qinghai	N37°15'14.94''	E101°16'02.88''	3288 m	2008.6.1
CS285	F02	OR652510	H01	OR669794	F02H01	Datong, Xining, Qinghai				2008.6.1
CS299	F01	OR652511	H11	OR669795	F01H11	Chengguan, Lhasa, Xizang				2009.7.9
CS379	F01	OK012424	H01	OR669796	F01H01	Maqên, Guoluo, Qinghai	N34°28'59.23''	E99°52'19.62''	4183 m	2010.6.18
CS381	F01	OK012426	H02	OR669797	F01H02	Maqên, Guoluo, Qinghai	N34°27'28.89''	E99°51'41.56''	4296 m	2010.6.18
CS385	F11	OK012430	H27	OR669798	F11H27	Bayi, Nyingch, Xizang				2010.7.10
CS387	F01	OR652512	H04	OR669799	F01H04	Sog, Nagqu, Xizang
CS388	F01	OR652513	H15	OR669800	F01H15	Baqên, Nagqu, Xizang
CS390	F01	OR652514	H28	OR669801	F01H28	Biru, Nagqu, Xizang
CS391	F01	OR652515	H15	OR669802	F01H15	Biru, Nagqu, Xizang
CS392	F01	OR652516	H13	OR669803	F01H13	Biru, Nagqu, Xizang
CS393	F01	OR652517	H04	OR669804	F01H04	Seni, Nagqu, Xizang
CS394	F01	OR652518	H16	OR669805	F01H16	Seni, Nagqu, Xizang
CS395	F01	OR652519	H16	OR669806	F01H16	Seni, Nagqu, Xizang
CS397	F01	OR652520	H29	OR669807	F01H29	Baqên, Nagqu, Xizang
CS399	F01	OR652521	H30	OR669808	F01H30	Lhari, Nagqu, Xizang
CS401	F01	OR652522	H13	OR669809	F01H13	Lhari, Nagqu, Xizang
CS403	F07	OR652523	H04	OR669810	F07H04	Nyainrong, Nagqu, Xizang
CS404	F01	OR652524	H04	OR669811	F01H04	Nyainrong, Nagqu, Xizang
CS405	F09	OR652525	H31	OR669812	F09H31	Samzhubzê, Xigazê, Xizang
CS406	F01	OR652526	H14	OR669813	F01H14	Maizhokunggar, Lhasa, Xizang
CS407	F01	OR652527	H32	OR669814	F01H32	Zhag′yab, Qamdo, Xizang
CS408	F01	OR652528	H33	OR669815	F01H33	Damxung, Lhasa, Xizang
CS410	F01	OR652529	H04	OR669816	F01H04	Dêngqên, Qamdo, Xizang
CS411	F01	OR652530	H34	OR669817	F01H34	Lhünzhunb, Lhasa, Xizang
CS412	F01	OR652531	H35	OR669818	F01H35	Gonjo, Qamdo, Xizang
CS413	F01	OR652532	H36	OR669819	F01H36	Lhorong, Qamdo, Xizang
CS414	F01	OR652533	H37	OR669820	F01H37	Doilungdêqên, Lhasa, Xizang
CS415	F01	OK012434	H05	OR669821	F01H05	Nyêmo, Lhasa, Xizang
CS417	F01	OR652534	H38	OR669822	F01H38	Zogang, Qamdo, Xizang
CS419	F01	OR652535	H39	OR669823	F01H39	Zogang, Qamdo, Xizang
CS421	F01	OR652536	H40	OR669824	F01H40	Jomda, Qamdo, Xizang
CS422	F01	OR652537	H04	OR669825	F01H04	Riwoqê, Qamdo, Xizang
CS424	F03	OK012435	H07	OR669826	F03H07	Qusum, Shannan, Xizang
CS425	F03	OK012436	H07	OR669827	F03H07	Lhünzê, Shannan, Xizang
CS426	F03	OK012437	H05	OR669828	F03H05	Qusum, Shannan, Xizang
CS427	F01	OK012438	H41	OR669829	F01H41	Nyalam, Xigazê, Xizang
CS428	F01	OR652538	H11	OR669830	F01H11	Samzhubzê, Xigazê, Xizang
CS429	F01	OK012439	H11	OR669831	F01H11	Chengguan, Lhasa, Xizang
CS430	F01	OR652539	H42	OR669832	F01H42	Tingri, Xigazê, Xizang
CS431	F04	OK012440	H07	OR669833	F04H07	Cona, Shannan, Xizang
CS432	F19	OR652540	H43	OR669834	F19H43	Gyirong, Xigazê, Xizang
CS433	F04	OK012441	H44	OR669835	F04H44	Dinggyê, Xigazê, Xizang
CS434	F01	OK012442	H05	OR669836	F01H05	Gamba, Xigazê, Xizang
CS435	F01	OK012443	H05	OR669837	F01H05	Zhanang, Shannan, Xizang
CS436	F03	OK012444	H10	OR669838	F03H10	Gyaca, Shannan, Xizang
CS437	F04	OK012445	H05	OR669839	F04H05	Nêdong, Shannan, Xizang
CS440	F01	OR652541	H05	OR669840	F01H05	Namling, Xigazê, Xizang
CS441	F01	OK012447	H07	OR669841	F01H07	Comai, Shannan, Xizang
CS442	F04	OK012448	H05	OR669842	F04H05	Lhazê, Xigazê, Xizang
CS443	F04	OR652542	H45	OR669843	F04H45	Lhozhag, Shannan, Xizang
CS445	F03	OK012449	H46	OR669844	F03H46	Gongbo′gyamda, Nyingch, Xizang
CS447	F09	OR652543	H47	OR669845	F09H47	Yadong, Xigazê, Xizang
CS451	F20	OR652544	H48	OR669846	F20H48	Nangxian, Nyingch, Xizang
CS454	F11	OK012450	H49	OR669847	F11H49	Mainling, Nyingch, Xizang
CS455	F21	OK012451	H50	OR669848	F21H50	Mainling, Nyingch, Xizang
CS456	F12	OK012452	H09	OR669849	F12H09	Mainling, Nyingch, Xizang
CS457	F22	OR652545	H09	OR669850	F22H09	Bayi, Nyingch, Xizang
CS458	F01	OR652546	H04	OR669851	F01H04	Zayü, Nyingch, Xizang
CS459	F03	OR652547	H51	OR669852	F03H51	Zayü, Nyingch, Xizang
CS576	F01	OK012460	H02	OR669853	F01H02	Maqên, Guoluo, Qinghai	N34°28'02.90''	E99°52'37.38''	3953 m	2011.6.1
CS577	F01	OK012461	H03	OR669854	F01H03	Maqên, Guoluo, Qinghai	N34°27'02.93''	E99°52'05.10''	4019 m	2011.6.1
CS578	F01	OK012462	H02	OR669855	F01H02	Maqên, Guoluo, Qinghai	N34°19'47.19''	E100°15'20.93''	3941 m	2011.6.2
CS580	F01	OK012464	H02	OR669856	F01H02	Maqên, Guoluo, Qinghai	N34°30'32.15''	E99°38'26.56''	4129 m	2011.6.2
CS581	F01	OK012465	H52	OR669857	F01H52	Maqên, Guoluo, Qinghai	N34°46'09.52''	E99°46'41.14''	3686 m	2011.6.3
CS582	F01	OK012466	H03	OR669858	F01H03	Maqên, Guoluo, Qinghai	N34°38'17.11''	E99°43'23.97''	4217 m	2011.6.3
CS583	F01	OK012467	H02	OR669859	F01H02	Gadê, Guoluo, Qinghai	N34°16'24.55''	E100°11'46.36''	4170 m	2011.6.4
CS584	F01	OK012468	H02	OR669860	F01H02	Gadê, Guoluo, Qinghai	N33°47'55.86''	E100°10'17.52''	3887 m	2011.6.4
CS585	F01	OK012469	H02	OR669861	F01H02	Darlag, Guoluo, Qinghai				2011.6.4
CS586	F01	OK012470	H02	OR669862	F01H02	Darlag, Guoluo, Qinghai	N33°34'45.19''	E99°45'21.84''	4147 m	2011.6.5
CS587	F02	OK012471	H06	OR669863	F02H06	Darlag, Guoluo, Qinghai	N33°17'31.62''	E100°25'57.27''	4007 m	2011.6.5
CS593	F02	OR652548	H01	OR669864	F02H01	Huzhu, Haidong, Qinghai				2012.4.27
CS594	F10	OR652549	H01	OR669865	F10H01	Huzhu, Haidong, Qinghai	N37°01'09.47''	E102°06'02.62''	3362 m	2012.4.27
CS595	F05	OR652550	H01	OR669866	F05H01	Huzhu, Haidong, Qinghai	N37°01'16.50''	E102°06'19.16''	3604 m	2012.4.27
CS596	F02	OR652551	H53	OR669867	F02H53	Huzhu, Haidong, Qinghai	N37°01'16.03''	E102°06'19.20''	3637 m	2012.4.27
CS597	F10	OR652552	H01	OR669868	F10H01	Huzhu, Haidong, Qinghai				2012.4.27
CS598	F05	OR652553	H01	OR669869	F05H01	Huzhu, Haidong, Qinghai				2012.4.27
CS599	F23	OK012476	H18	OR669870	F23H18	Ledu, Haidong, Qinghai				2012.4.28
CS600	F01	OK012478	H54	OR669871	F01H54	Minhe, Haidong, Qinghai				2012.4.28
CS605	F05	OR652554	H19	OR669872	F05H19	Heishui, Aba, Sichuan				2012.5.26
CS607	F03	OK012483	H19	OR669873	F03H19	Hongyuan, Aba, Sichuan				2012.5.26
CS610	F02	OR652555	H55	OR669874	F02H55	Zamtang, Aba, Sichuan				2012.5.27
CS611	F01	OR652556	H56	OR669875	F01H56	Sêrtar, Garzê, Sichuan				2012.5.27
CS612	F01	OR652557	H57	OR669876	F01H57	Luhuo, Garzê, Sichuan				2012.5.28
CS613	F01	OK012487	H58	OR669877	F01H58	Garzê, Garzê, Sichuan				2012.5.28
CS614	F01	OR652558	H59	OR669878	F01H59	Sêrxü, Garzê, Sichuan	N32°28'32.10''	E98°26'06.87''	4530 m	2012.5.29
CS615	F01	OR652559	H60	OR669879	F01H60	Dêgê, Garzê, Sichuan				2012.5.30
CS616	F03	OK012488	H61	OR669880	F03H61	Baiyü, Garzê, Sichuan				2012.5.31
CS617	F01	OR652560	H62	OR669881	F01H62	Baiyü, Garzê, Sichuan	N30°58'06.33''	E98°58'04.27''	4349 m	2012.5.31
CS618	F01	OR652561	H63	OR669882	F01H63	Batang, Garzê, Sichuan				2012.5.31
CS619	F02	OR652562	H64	OR669883	F02H64	Batang, Garzê, Sichuan	N30°17'11.47''	E99°34'19.14''	4663 m	2012.5.31
CS621	F01	OR652563	H65	OR669884	F01H65	Yajiang, Garzê, Sichuan				2012.6.1
CS624	F24	OR652564	H66	OR669885	F24H66	Dêqên, Diqing, Yunnan	N28°23'24.88''	E99°00'49.80''	4558 m	2012.6.22
CS732	F01	OR652565	H18	OR669886	F01H18	Huangzhong, Xining, Qinghai	N36°22'15.55''	E101°31'16.46''	3178 m	2014.5.28
CS733	F01	OK012495	H06	OR669887	F01H06	Maqên, Guoluo, Qinghai	N34°37'64.45''	E99°51'58.23''	3715 m	2014.6.1
CS734	F01	OK012496	H02	OR669888	F01H02	Maqên, Guoluo, Qinghai	N34°35'56.97''	E99°59'66.00''	4347 m	2014.6.1
CS735	F01	OK012497	H67	OR669889	F01H67	Maqên, Guoluo, Qinghai	N34°35'13.29''	E100°01'47.18''	4500 m	2014.6.1
CS736	F01	OK012498	H03	OR669890	F01H03	Maqên, Guoluo, Qinghai	N34°51'24.10''	E99°33'54.00''	4184 m	2014.6.1
CS737	F01	OK012499	H68	OR669891	F01H68	Maqên, Guoluo, Qinghai	N34°51'08.32''	E99°42'06.65''		2014.6.1
CS738	F01	OK012500	H69	OR669892	F01H69	Maqên, Guoluo, Qinghai	N34°49'55.13''	E99°32'33.32''	4131 m	2014.6.1
CS739	F01	OK012501	H03	OR669893	F01H03	Maqên, Guoluo, Qinghai	N34°43'19.57''	E99°47'19.68''	4007 m	2014.6.3
CS740	F01	OK012502	H06	OR669894	F01H06	Maqên, Guoluo, Qinghai	N34°43'19.16''	E99°47'19.25''	4007 m	2014.6.3
CS741	F01	OK012503	H02	OR669895	F01H02	Maqên, Guoluo, Qinghai	N34°43'22.12''	E99°47'14.63''	4007 m	2014.6.3
CS742	F01	OK012504	H02	OR669896	F01H02	Maqên, Guoluo, Qinghai	N34°43'24.47''	E99°47'10.89''	4007 m	2014.6.3
CS743	F01	OK012505	H03	OR669897	F01H03	Maqên, Guoluo, Qinghai	N34°43'26.00''	E99°47'07.95''	3969 m	2014.6.3
CS744	F01	OK012506	H03	OR669898	F01H03	Maqên, Guoluo, Qinghai	N34°43'26.37''	E99°47'08.88''	3957 m	2014.6.3
CS745	F01	OK012507	H03	OR669899	F01H03	Maqên, Guoluo, Qinghai	N34°43'26.53''	E99°47'08.19''	3955 m	2014.6.3
CS746	F01	OK012508	H03	OR669900	F01H03	Maqên, Guoluo, Qinghai	N34°43'27.34''	E99°47'05.91''	3950 m	2014.6.3
CS747	F01	OK012509	H03	OR669901	F01H03	Maqên, Guoluo, Qinghai	N34°43'27.43''	E99°47'05.85''	3950 m	2014.6.3
CS748	F01	OK012510	H03	OR669902	F01H03	Maqên, Guoluo, Qinghai	N34°43'27.54''	E99°47'05.32''	3934 m	2014.6.3
CS749	F01	OK012511	H70	OR669903	F01H70	Maqên, Guoluo, Qinghai	N34°43'29.48''	E99°47'02.36''	3921 m	2014.6.3
CS750	F01	OK012512	H02	OR669904	F01H02	Maqên, Guoluo, Qinghai	N34°43'28.12''	E99°47'05.80''	3937 m	2014.6.3
CS751	F01	OK012513	H03	OR669905	F01H03	Maqên, Guoluo, Qinghai	N34°47'39.11''	E99°44'55.50''	3640 m	2014.6.3
CS752	F01	OK012514	H71	OR669906	F01H71	Maqên, Guoluo, Qinghai	N34°40'06.49''	E99°40'50.83''	3908 m	2014.6.4
CS753	F07	OK012515	H03	OR669907	F07H03	Maqên, Guoluo, Qinghai	N34°49'25.31''	E99°32'28.95''	4257 m	2014.6.4
CS754	F01	OK012516	H02	OR669908	F01H02	Maqên, Guoluo, Qinghai	N34°49'28.12''	E99°32'35.62''	4295 m	2014.6.4
CS755	F01	OK012517	H02	OR669909	F01H02	Maqên, Guoluo, Qinghai	N34°49'27.36''	E99°32'42.14''	4390 m	2014.6.4
CS756	F01	OK012518	H72	OR669910	F01H72	Maqên, Guoluo, Qinghai	N34°49'28.10''	E99°32'41.30''	4350 m	2014.6.4
CS757	F01	OK012519	H73	OR669911	F01H73	Maqên, Guoluo, Qinghai	N34°49'27.00''	E99°32'25.06''	4215 m	2014.6.4
CS758	F01	OK012520	H02	OR669912	F01H02	Maqên, Guoluo, Qinghai	N34°49'27.83''	E99°32'41.79''	4370 m	2014.6.4
CS759	F01	OK012521	H02	OR669913	F01H02	Maqên, Guoluo, Qinghai	N34°49'28.16''	E99°32'27.42''	4230 m	2014.6.4
CS760	F01	OK012522	H03	OR669914	F01H03	Maqên, Guoluo, Qinghai	N34°49'28.14''	E99°32'33.85''	4239 m	2014.6.4
CS761	F07	OK012523	H02	OR669915	F07H02	Maqên, Guoluo, Qinghai	N34°49'25.33''	E99°32'29.01''	4258 m	2014.6.4
CS762	F01	OK012524	H02	OR669916	F01H02	Maqên, Guoluo, Qinghai	N34°49'28.82''	E99°32'35.96''	4297 m	2014.6.4
CS763	F01	OK012525	H06	OR669917	F01H06	Maqên, Guoluo, Qinghai	N34°49'28.33''	E99°32'32.84''	4233 m	2014.6.4
CS764	F01	OK012526	H02	OR669918	F01H02	Maqên, Guoluo, Qinghai	N34°49'28.61''	E99°32'42.67''	4380 m	2014.6.4
CS765	F01	OK012527	H02	OR669919	F01H02	Maqên, Guoluo, Qinghai	N34°49'29.03''	E99°32'36.03''	4296 m	2014.6.4
CS766	F01	OK012528	H02	OR669920	F01H02	Maqên, Guoluo, Qinghai	N34°49'28.36''	E99°32'41.73''	4372 m	2014.6.4
CS767	F01	OK012529	H02	OR669921	F01H02	Maqên, Guoluo, Qinghai	N34°49'27.79''	E99°32'41.09''	4351 m	2014.6.4
CS768	F01	OK012530	H02	OR669922	F01H02	Maqên, Guoluo, Qinghai	N34°49'29.78''	E99°32'40.35''	4340 m	2014.6.4
CS769	F01	MW139303	H03	MW136416	F01H03	Maqên, Guoluo, Qinghai	N34°40'39.18''	E99°39'55.24''	4015 m	2014.6.5
CS770	F01	OK012532	H74	OR669924	F01H74	Maqên, Guoluo, Qinghai	N34°37'19.52''	E99°37'18.35''	4164 m	2014.6.5
CS771	F01	OK012533	H02	OR669925	F01H02	Maqên, Guoluo, Qinghai	N34°36'51.55''	E99°45'44.06''	4027 m	2014.6.5
CS772	F01	OK012534	H02	OR669926	F01H02	Maqên, Guoluo, Qinghai	N34°35'17.92''	E99°47'32.91''	3951 m	2014.6.5
CS773	F01	OK012535	H02	OR669927	F01H02	Maqên, Guoluo, Qinghai	N34°28'08.52''	E99°51'51.14''	3946 m	2014.6.6
CS774	F01	OK012536	H02	OR669928	F01H02	Maqên, Guoluo, Qinghai	N34°30'29.73''	E99°39'03.53''	4215 m	2014.6.6
CS775	F01	OK012537	H02	OR669929	F01H02	Maqên, Guoluo, Qinghai	N34°28'84.73''	E99°56'18.80''	3924 m	2014.6.6
CS776	F01	OK012538	H03	OR669930	F01H03	Maqên, Guoluo, Qinghai	N34°29'58.03''	E99°44'38.00''	4061 m	2014.6.6
CS777	F01	OK012539	H02	OR669931	F01H02	Maqên, Guoluo, Qinghai	N34°43'02.15''	E99°46'01.36''		2014.5.31
CS778	F01	OK012540	H02	OR669932	F01H02	Maqên, Guoluo, Qinghai	N34°49'45.77''	E99°44'56.63''		2014.5.31
CS779	F01	OK012541	H03	OR669933	F01H03	Maqên, Guoluo, Qinghai	N34°43'28.61''	E99°46'30.63''		2014.5.31
CS780	F01	OK012542	H02	OR669934	F01H02	Maqên, Guoluo, Qinghai	N34°43'20.68''	E99°47'17.83''	3984 m	2014.5.31
CS781	F01	OK012543	H02	OR669935	F01H02	Maqên, Guoluo, Qinghai	N34°48'58.06''	E99°46'46.57''	3976 m	2014.5.31
CS782	F01	OR652566	H75	OR669936	F01H75	Bomi, Nyingch, Xizang				2015.6.2
CS783	F01	OR652567	H04	OR669937	F01H04	Bomi, Nyingch, Xizang				2015.6.2
CS784	F01	OR652568	H17	OR669938	F01H17	Bomi, Nyingch, Xizang				2015.6.2
CS785	F01	OR652569	H04	OR669939	F01H04	Baxoi, Qamdo, Xizang				2015.6.2
CS786	F01	OR652570	H76	OR669940	F01H76	Zayü, Nyingch, Xizang				2015.6.2
CS787	F25	OR652571	H09	OR669941	F25H09	Bayi, Nyingch, Xizang				2015.6.3
CS789	F12	OR652572	H09	OR669942	F12H09	Bayi, Nyingch, Xizang				2015.6.3
CS791	F26	OR652573	H05	OR669943	F26H05	Nangxian, Nyingch, Xizang				2015.6.4
CS792	F04	OR652574	H10	OR669944	F04H10	Gyaca, Shannan, Xizang				2015.6.5
CS793	F01	OR652575	H10	OR669945	F01H10	Gyaca, Shannan, Xizang	N29°26'26.49''	E92°43'02.45''	4603 m	2015.6.5
CS797	F03	OR652576	H77	OR669946	F03H77	Lhünzê, Shannan, Xizang				2015.6.6
CS940	F01	OR652577	H04	OR669947	F01H04	Zadoi, Yushu, Qinghai	N32°55'45.04''	E95°44'52.86''	4685 m	2018.5.30
CS942	F01	OR652578	H04	OR669948	F01H04	Zadoi, Yushu, Qinghai	N32°49'44.01''	E95°00'48.79''	4448 m	2018.5.31
CS945	F01	OR652579	H04	OR669949	F01H04	Riwoqê, Qamdo, Xizang				2018.6.1
CS947	F01	OR652580	H78	OR669950	F01H78	Dêngqên, Qamdo, Xizang	N31°41'52.62''	E94°57'43.59''	4191 m	2018.6.2
CS951	F01	OR652581	H04	OR669951	F01H04	Biru, Nagqu, Xizang				2018.6.4
CS952	F01	OR652582	H04	OR669952	F01H04	Biru, Nagqu, Xizang				2018.6.4
